# Supplementary material for: Hollow Tubular Engineering and Electronic Structure Modulation of Vanadium-Incorporated MoP for Boosting Alkaline Hydrogen Evolution
Source: Nanomaterials (Basel). 2026 Jun 19;16(12):776. doi: 10.3390/nano16120776 (PMC13305999; doi:10.3390/nano16120776)
Supplement: Supplementary file 1 [file nanomaterials-16-00776-s001.zip]

Archive with 1 entries (1 files):
- nanomaterials-4357536-supplementary.pdf
